# Supplementary material for: Rare variants analysis of cutaneous malignant melanoma genes in Parkinson's disease
Source: Neurobiol Aging. 2016 Dec;48:222.e1–7. doi: 10.1016/j.neurobiolaging.2016.07.013 (PMC5096891; doi:10.1016/j.neurobiolaging.2016.07.013)
Supplement: Supplementary Tables 1–8 [file mmc2.xlsx]

## Sheet: Suppl. Table 1
Supplementary Table 1: List of melanoma genes selected.
Gene	NeuroX/Exome?	RefSeq	Alteration	Inheritance (Germline/Somatic)	References
AKT3	Exome only	NM_005465	Pt/Amp	AD (Som)	Stahl et al. 2004; Bastian et al. 1998
BAP1	Both	NM_004656	Pt/Del	AR (Som), Risk (Germ)	Wiesner et al. 2011; Harbour et al. 2010
BRAF	Exome only	NM_004333	Pt	AD (Som)	Curtin et al. 2005; Davies et al. 2002
CDK4	Both	NM_000075	Pt/Amp	AD (Germ)	Muthusamy et al. 2006
CDKN2A	Both	NM_058197	Pt/Del/Epi	AD (Germ), AR (Som)	Freedberg et al. 2008
DCC	Both	NM_005215	Pt/Epi	AR (Som)	Wei et al. 2011
EPHA2	Both	NM_004431	Pt	AD (Som)	Fang et al. 2005; Udayakumar et al. 2011
ERBB4	Both	NM_001042599	Pt	AD (Som)	Prickett et al. 2009
GNA11	Exome only	NM_002067	Pt	AD (Som)	Van Raamsdonk et al. 2010
GNAQ	Exome only	NM_002072	Pt	AD (Som)	Van Raamsdonk et al. 2009
GRIN2A	Both	NM_001134407	Pt	AD (Som)	Wei et al. 2011
GRM3	Both	NM_000840	Pt	AD (Som)	Prickett et al. 2011
HRAS	Exome only	NM_001130442	Pt/Amp	AD (Som)	Takata & Saida 2006; Roychowdhury et al. 2011; Kunz et al. 2013
KIT	Both	NM_000222	Pt/Amp	AD (Som)	Curtin et al. 2006
MAP2K1	Exome only	NM_002755	Pt	AD (Som)	Nikolaev et al. 2012
MAP2K2	Both	NM_030662	Pt	AD (Som)	Nikolaev et al. 2012
MC1R	Both	NM_002386	Pt	Modifiers/Risk (Germ)	Bishop et al. 2009
MDM2	Neurox only	NM_002392	Amp	AD (Som)	Muthusamy et al. 2006
MITF	Both	NM_000248	Pt/Amp	AD (Som), Risk (Germ)	Yokoyama et al. 2011; Garraway et al. 2005
NRAS	Exome only	NM_002524	Pt	AD (Som)	Curtin et al. 2005
PDGFRB	Both	NM_002609	Pt	AD (Som)	Suzuki et al. 2007
PTEN	Both	NM_000314	Pt/Del	AR (Som)	Stark & Hayward 2007
STK11	Both	NM_000455	Pt	AR (Som)	Rowan et al. 1999; Liu et al. 2012; Guldberg et al. 1999
TERT	Both	NM_001193376	Pt	AD (Som); AD (Germ)	Horn et al. 2013
TP53	Both	NM_001126115	Pt	AR (Som); Risk (Germ)	Box & Terzian 2008
TRRAP	Both	NM_001244580	Pt	AD (Som)	Wei et al. 2011
TYR	Both	NM_000372	Pt	Risk (Germ)	Gudbjartsson et al. 2008; Bishop et al. 2009
XRCC3	Both	NM_001100118	Pt	Risk (Germ)	Winsey et al. 2000
ZNF831	Both	NM_178457	Pt	AD (Som)	Wei et al. 2011
KEY:
Pt, point mutations; Amp, amplification; Del, deletion; Epi, epigenetic; AD, autosomal dominant; AR, autosomal recessive; Som, Somatic; Germ, germline.

## Sheet: Suppl. Table 2
Supplementary Table 2: Coverage per exon per gene per capture method
Gene	Exon	Nimblegen	Illumina
AKT3	1	20.8507	23.4933
AKT3	2	21.3369	22.14
AKT3	3	NV	NV
AKT3	4	23.1965	22.5832
AKT3	5	NC	NC
AKT3	6	27.2754	25.2511
AKT3	7	NC	NC
AKT3	8	NC	NC
AKT3	9	NC	NC
AKT3	10	24.9626	21.717
AKT3	11	NC	NC
AKT3	12	20.7914	20.467
AKT3	13	23.877	23.346
BAP1	1	NV	NV
BAP1	2	NC	NC
BAP1	3	24.6043	24.5997
BAP1	4	24.7092	24.1166
BAP1	5	23.0695	24.0885
BAP1	6	NC	NC
BAP1	7	25.6613	23.8375
BAP1	8	24.1016	15.7727
BAP1	9	24.893	23.0323
BAP1	10	NC	NC
BAP1	11	26.2406	25.86
BAP1	12	NC	NC
BAP1	13	23.9305	23.1243
BAP1	14	24.7406	10.717
BAP1	15	24.1203	23.2001
BAP1	16	NC	NC
BAP1	17	NC	NC
BRAF	1	23.4358	23.1406
BRAF	2	23.0722	23.0022
BRAF	3	44.5294	31.0931
BRAF	4	NC	NC
BRAF	5	NC	NC
BRAF	6	NC	NC
BRAF	7	NC	NC
BRAF	8	24.0909	23.1063
BRAF	9	24.2928	21.9293
BRAF	10	NC	NC
BRAF	11	25.2611	23.3781
BRAF	12	25.2353	22.8196
BRAF	13	NC	NC
BRAF	14	NC	NC
BRAF	15	NC	NC
BRAF	16	NC	NC
BRAF	17	NC	NC
BRAF	18	NV	NV
CDK4	1	25.0789	32.7434
CDK4	2	24.9024	24.1983
CDK4	3	NC	NC
CDK4	4	26.1604	24.5579
CDK4	5	NC	NC
CDK4	6	40.0348	27.923
CDK4	7	NV	NV
CDK4	8	NV	NV
CDKN2A	1	37.5735	19.8786
CDKN2A	2	NV	NV
CDKN2A	3	NV	NV
DCC	1	52.3191	33.1838
DCC	2	26.9626	20.3111
DCC	3	47.1738	18.6565
DCC	4	23.7975	23.4791
DCC	5	25.1936	23.885
DCC	6	28.4465	23.2079
DCC	7	26.6267	22.4908
DCC	8	25.4043	22.9138
DCC	9	23.9318	18.559
DCC	10	24.615	23.5924
DCC	11	24.0032	22.6714
DCC	12	24.2005	23.0191
DCC	13	24.1898	25.2837
DCC	14	24.0873	22.8412
DCC	15	NC	NC
DCC	16	27.4572	21.6943
DCC	17	26.2558	19.3678
DCC	18	24.0285	21.6002
DCC	19	31.7139	23.294
DCC	20	54.5294	28.8803
DCC	21	NC	NC
DCC	22	25.0882	23.3974
DCC	23	24.8966	22.5858
DCC	24	24.0882	22.2799
DCC	25	31.5033	25.6706
DCC	26	24.1426	22.6195
DCC	27	24.1519	23.1204
DCC	28	NC	NC
DCC	29	24.1096	24.8182
EPHA2	1	32.8053	31.6782
EPHA2	2	22.5455	21.8743
EPHA2	3	26.8333	23.1256
EPHA2	4	23.7086	23.9826
EPHA2	5	26.2289	23.261
EPHA2	6	NV	NV
EPHA2	7	NV	NV
EPHA2	8	26.1725	24.0587
EPHA2	9	21.8797	25.1081
EPHA2	10	24.7848	21.2995
EPHA2	11	18.2995	23.2248
EPHA2	12	NV	NV
EPHA2	13	NV	NV
EPHA2	14	20.869	25.9359
EPHA2	15	24.6679	38.3939
EPHA2	16	23.8743	22.4743
EPHA2	17	NV	NV
ERBB4	1	22.1473	24.7154
ERBB4	2	35.9866	19.5579
ERBB4	3	24.9198	25.717
ERBB4	4	NC	NC
ERBB4	5	23.6337	16.8055
ERBB4	6	21.016	17.6935
ERBB4	7	NC	NC
ERBB4	8	23.4024	22.3233
ERBB4	9	NC	NC
ERBB4	10	23.2406	20.7214
ERBB4	11	NC	NC
ERBB4	12	NC	NC
ERBB4	13	23.7433	23.445
ERBB4	14	23.7888	21.0297
ERBB4	15	26.8235	21.4802
ERBB4	16	24.0561	20.9194
ERBB4	17	NC	NC
ERBB4	18	28.3703	22.434
ERBB4	19	23.0682	17.8065
ERBB4	20	NC	NC
ERBB4	21	24.3449	22.1579
ERBB4	22	24.4291	23.3435
ERBB4	23	NC	NC
ERBB4	24	23.5027	22.2075
ERBB4	25	26.0856	18.213
ERBB4	26	24.8543	23.3149
ERBB4	27	NC	NC
GNA11	1	NV	NV
GNA11	2	22.4933	26.1031
GNA11	3	NC	NC
GNA11	4	NV	NV
GNA11	5	NV	NV
GNA11	6	76.2206	27.7056
GNA11	7	23.0294	21.6562
GNAQ	1	22.9679	25.8959
GNAQ	2	24.3503	23.7375
GNAQ	3	NC	NC
GNAQ	4	NC	NC
GNAQ	5	23.5668	22.4472
GNAQ	6	27.0715	21.0101
GNAQ	7	NV	NV
GRIN2A	1	24.4149	24.8811
GRIN2A	2	NC	NC
GRIN2A	3	24.4586	22.2826
GRIN2A	4	86.4358	46.5433
GRIN2A	5	NC	NC
GRIN2A	6	NC	NC
GRIN2A	7	23.9893	23.7515
GRIN2A	8	26.8342	26.011
GRIN2A	9	41.8115	25.8673
GRIN2A	10	NC	NC
GRIN2A	11	23.0987	20.665
GRIN2A	12	19.0374	20.8039
GRIN2A	13	NV	NV
GRM3	1	NV	NV
GRM3	2	23.9565	21.7075
GRM3	3	22.9706	23.7588
GRM3	4	25.2635	23.5361
GRM3	5	23.8262	20.3957
GRM3	6	NV	NV
HRAS	1	18.7273	18.5946
HRAS	2	23.4401	24.0425
HRAS	3	22.9853	24.0927
HRAS	4	50.7193	32.4406
HRAS	5	NC	NC
KIT	1	NV	NV
KIT	2	24.1457	22.6347
KIT	3	24.1194	23.1522
KIT	4	NC	NC
KIT	5	23.5582	17.8464
KIT	6	21.4118	21.978
KIT	7	22.3556	22.6639
KIT	8	24.6604	23.3402
KIT	9	26.131	23.2163
KIT	10	41.0802	24.7044
KIT	11	NC	NC
KIT	12	23.8824	23.9084
KIT	13	NC	NC
KIT	14	23.2856	23.1353
KIT	15	23.6123	22.8424
KIT	16	NC	NC
KIT	17	24.996	20.8182
KIT	18	34.5428	26.336
KIT	19	25.9403	23.8895
KIT	20	NC	NC
KIT	21	23.0305	22.3784
MAP2K1	1	NV	NV
MAP2K1	2	24.4064	23.5909
MAP2K1	3	25.1328	23.1955
MAP2K1	4	NC	NC
MAP2K1	5	NC	NC
MAP2K1	6	27.2032	23.7852
MAP2K1	7	25.6266	23.9648
MAP2K1	8	24.6952	22.9567
MAP2K1	9	NC	NC
MAP2K1	10	NC	NC
MAP2K1	11	NV	NV
MAP2K2	1	16.3128	21.0943
MAP2K2	2	20.3449	21.324
MAP2K2	3	23.4733	23.2177
MAP2K2	4	41.4938	30.7402
MAP2K2	5	NV	NV
MAP2K2	6	NV	NV
MAP2K2	7	NC	NC
MAP2K2	8	28.6898	30.3867
MAP2K2	9	25.4071	24.029
MAP2K2	10	26.9005	28.6547
MAP2K2	11	NV	NV
MC1R	1	19.5982	32.482
MITF	1	23.619	22.0176
MITF	2	23.8529	21.7302
MITF	3	24.3984	22.6859
MITF	4	24.2032	22.5539
MITF	5	NC	NC
MITF	6	NC	NC
MITF	7	23.9385	23.0227
MITF	8	22.7406	22.7808
MITF	9	27.2286	23.9284
NRAS	1	NV	NV
NRAS	2	NC	NC
NRAS	3	24.9973	23.7969
NRAS	4	22.9198	22.9139
NRAS	5	NC	NC
NRAS	6	24.0388	23.2207
NRAS	7	NV	NV
PDGFRB	1	NV	NV
PDGFRB	2	37.748	23.7938
PDGFRB	3	26.3824	24.4172
PDGFRB	4	24.2032	24.4802
PDGFRB	5	44.2308	32.911
PDGFRB	6	26.3797	22.0909
PDGFRB	7	27.7299	22.2999
PDGFRB	8	26.0869	22.4549
PDGFRB	9	22.6738	23.4329
PDGFRB	10	23.5722	19.5533
PDGFRB	11	21.7152	24.1323
PDGFRB	12	25.0241	22.0105
PDGFRB	13	NC	NC
PDGFRB	14	23.6772	23.527
PDGFRB	15	24.4572	23.5565
PDGFRB	16	25.2527	23.0033
PDGFRB	17	23.3362	22.1133
PDGFRB	18	40.6658	24.3306
PDGFRB	19	39.5201	25.7863
PDGFRB	20	24.4305	19.9677
PDGFRB	21	19.6402	22.4248
PDGFRB	22	26.5067	24.5323
PDGFRB	23	NV	NV
PTEN	1	23.9697	23.5579
PTEN	2	20.3543	22.6521
PTEN	3	NC	NC
PTEN	4	NC	NC
PTEN	5	25.2914	22.6217
PTEN	6	NV	NV
PTEN	7	24.1765	22.5726
PTEN	8	21.0134	48.8402
PTEN	9	NV	NV
STK11	1	20.7594	28.2969
STK11	2	19.8168	24.3409
STK11	3	22.5182	23.6472
STK11	4	NC	NC
STK11	5	NV	NV
STK11	6	NV	NV
STK11	7	NV	NV
STK11	8	NV	NV
STK11	9	NV	NV
STK11	10	NV	NV
TERT	1	NV	NV
TERT	2	NV	NV
TERT	3	32.238	23.5689
TERT	4	18.7634	21.9197
TERT	5	NC	NC
TERT	6	24.2674	23.099
TERT	7	23.205	20.3734
TERT	8	23.9106	21.6511
TERT	9	NV	NV
TERT	10	NV	NV
TERT	11	NV	NV
TERT	12	NV	NV
TERT	13	24.0575	20.5147
TERT	14	15.2005	23.2122
TERT	15	NV	NV
TP53	1	27.4064	24.0286
TP53	2	24.2366	23.0037
TP53	3	26.508	24.066
TP53	4	26.426	24.0032
TP53	5	29.9385	24.5337
TP53	6	37.6337	24.3666
TP53	7	NC	NC
TRRAP	1	NV	NV
TRRAP	2	23.0918	21.1887
TRRAP	3	NC	NC
TRRAP	4	23.5281	21.5968
TRRAP	5	22.8904	22.4362
TRRAP	6	20.0642	23.7383
TRRAP	7	22.5722	22.9589
TRRAP	8	28.1885	26.3006
TRRAP	9	NC	NC
TRRAP	10	24.9439	23.4106
TRRAP	11	24.0722	23.3453
TRRAP	12	29.5561	24.879
TRRAP	13	35.0401	22.6921
TRRAP	14	27.1123	24.5522
TRRAP	15	23.3021	13.7779
TRRAP	16	24.1297	22.3112
TRRAP	17	24.7607	22.717
TRRAP	18	24.0588	23.1848
TRRAP	19	38.3102	23.5484
TRRAP	20	24.1578	23.1383
TRRAP	21	24.0762	16.6763
TRRAP	22	28.3316	22.3325
TRRAP	23	NC	NC
TRRAP	24	24.475	22.064
TRRAP	25	NC	NC
TRRAP	26	23.1791	21.9058
TRRAP	27	24.0695	23.3174
TRRAP	28	24.9225	23.2918
TRRAP	29	23.1631	22.4186
TRRAP	30	22.0615	21.6452
TRRAP	31	NC	NC
TRRAP	32	NC	NC
TRRAP	33	24.5245	23.2467
TRRAP	34	NC	NC
TRRAP	35	NV	NV
TRRAP	36	NV	NV
TRRAP	37	24.5187	23.7881
TRRAP	38	24.4973	23.3834
TRRAP	39	22.9198	22.7698
TRRAP	40	23.3725	22.4233
TRRAP	41	25.9198	25.4619
TRRAP	42	26.5321	24.6906
TRRAP	43	25.0428	20.3372
TRRAP	44	26.9782	23.594
TRRAP	45	33.0909	23.7092
TRRAP	46	24.3596	22.445
TRRAP	47	21.0856	18.096
TRRAP	48	NC	NC
TRRAP	49	22.9652	18.794
TRRAP	50	27.362	22.5893
TRRAP	51	22.9679	23.0521
TRRAP	52	NC	NC
TRRAP	53	24.5348	23.3717
TRRAP	54	NC	NC
TRRAP	55	24.7344	23.2033
TRRAP	56	23.8396	22.2958
TRRAP	57	25.2025	22.0147
TRRAP	58	NV	NV
TRRAP	59	NV	NV
TRRAP	60	NC	NC
TRRAP	61	19.2941	22.2757
TRRAP	62	23.738	21.8512
TRRAP	63	NC	NC
TRRAP	64	25.3783	22.4117
TRRAP	65	NC	NC
TRRAP	66	NC	NC
TRRAP	67	NV	NV
TRRAP	68	NC	NC
TRRAP	69	NV	NV
TRRAP	70	23.5526	22.3658
TRRAP	71	24.3378	23.0486
TRRAP	72	23.893	23.5391
TYR	1	29.2909	25.6065
TYR	2	23.8904	17.776
TYR	3	23.9314	22.5181
TYR	4	27.4978	25.925
TYR	5	22.2048	22.9704
XRCC3	1	NV	NV
XRCC3	2	NC	NC
XRCC3	3	20.7112	21.0858
XRCC3	4	22.9234	18.2461
XRCC3	5	NV	NV
XRCC3	6	NV	NV
XRCC3	7	27.9733	23.1349
XRCC3	8	NV	NV
XRCC3	9	NV	NV
ZNF831	1	19.6448	30.6664
ZNF831	2	19.8717	23.0924
ZNF831	3	20.5786	23.2062
ZNF831	4	19.6373	23.0264
ZNF831	5	27.165	30.4639
Coverage metrics were calculated post stringent quality control, and represent the average read depth across the number of variants across the number of samples (cases and controls) for each of the two capture methods used.
KEY:
NC, No coverage post quality control of the exon across either capture method; NV, No variants observed within exon.

## Sheet: Suppl.Table 3
Supplementary Table 3: Burden analysis for the different types of variants per gene in the NeuroX and exome Parkinson's disease case-control cohorts.
	All variants incl. synonymous				All variants excl. synonymous				All rare				All germline*				All somatic				All LOFs				Rare LOFs				All nsSNPs				Rare nsSNPs				Damaging nsSNPs				Rare damaging nsSNPs				Damaging nsSNPs and LOFs				Rare damaging nsSNPs and LOFs
	Exome		NeuroX		Exome		NeuroX		Exome		NeuroX		Exome		NeuroX		Exome		NeuroX		Exome		NeuroX		Exome		NeuroX		Exome		NeuroX		Exome		NeuroX		Exome		NeuroX		Exome		NeuroX		Exome		NeuroX		Exome
	N	Pskat	N	Pskat	N	Pskat	N	Pskat	N	Pskat	N	Pskat	N	Pskat	N	Pskat	N	Pskat	N	Pskat	N	Pskat	N	Pskat	N	Pskat	N	Pskat	N	Pskat	N	Pskat	N	Pskat	N	Pskat	N	Pskat	N	Pskat	N	Pskat	N	Pskat	N	Pskat	N	Pskat	N
AKT3	6	0.049			2	0.421			2	0.421							2	0.421											2	0.421			2	0.421			1	0.216			1	0.216			1	0.216			1
BAP1	18	0.004	3	0.279	7	0.259	3	0.279	6	0.853	3	0.279	7	0.259	3	0.279	7	0.259	3	0.279			1	0.41			1	0.41	7	0.259	2	0.274	6	0.853	2	0.274	5	0.936			5	0.936			5	0.936	1	0.41	5
BRAF	10	0.999	3	0.306	4	0.783	3	0.306	4	0.783	3	0.306					4	0.783	3	0.306									4	0.783			4	0.783			3	0.696			3	0.696			3	0.696			3
CDK4	5	0.145	3	0.306	4	0.096			4	0.096	3	0.306	4	0.096															4	0.096	3	0.306	4	0.096	3	0.306	1	0.112	1	0.197	1	0.112	1	0.197	1	0.112	1	0.197	1
CDKN2A	2	0.541	3	0.361	1	0.831	3	0.361	1	0.831	2	0.25	1	0.831	3	0.361	1	0.831	3	0.361									1	0.831	3	0.361	1	0.831	2	0.25
DCC	60	0.549	21	0.379	42	0.752	20	0.311	39	0.638	19	0.799					42	0.752	20	0.311	8	0.732	4	0.114	7	0.828			34	0.572	17	0.786	32	0.561	17	0.786	22	0.63	9	0.617	22	0.63	9	0.617	30	0.839	12	0.222	30
EPHA2	41	0.389	26	0.313	22	0.35	22	0.295	20	0.149	20	0.592					22	0.35	22	0.295	1	0.749	4	0.788	1	0.749	3	0.722	21	0.347	21	0.294	19	0.146	19	0.589	11	0.489	11	0.869	10	0.404	10	0.685	12	0.498	12	0.872	11
ERBB4	29	0.532	10	0.422	17	0.507	10	0.422	17	0.507	10	0.422					17	0.507	10	0.422	1	0.585	2	0.267	1	0.585	4	0.788	16	0.284	9	0.855	16	0.284	9	0.855	10	0.055	3	0.113	10	0.055	3	0.113	11	0.352	4	0.264	11
GNA11	10	0.092	12	0.487	2	0.197			2	0.197	12	0.487					2	0.197							2	0.267			2	0.197			2	0.197			2	0.197			2	0.197			2	0.197			2
GNAQ	6	0.825
GRIN2A	51	0.999	12	0.487	32	0.999	12	0.487	32	0.999	2	0.075																	32	0.999	12	0.487	32	0.999	12	0.487	14	0.999	3	0.275	14	0.999	3	0.275	14	0.999	3	0.275	14
GRM3	20	0.128	3	0.218	9	0.152	3	0.218	8	0.198	3	0.218					32	0.999	3	0.218	1	0.715	1	0.234	1	0.715	1	0.234	8	0.149	3	0.218	7	0.161	2	0.075	6	0.129	2	0.075	6	0.129	2	0.075	7	0.162	2	0.075	7
HRAS	8	0.779			2	0.756			2	0.756							9	0.152											2	0.756			2	0.756			1	0.758			1	0.758			1	0.758			1
KIT	34	0.847	15	0.4	20	0.585	15	0.4	19	0.538	14	0.247					2	0.756	15	0.4	1	0.681	1	0.312	1	0.681	1	0.312	19	0.553	14	0.4	18	0.505	13	0.247	8	0.571	2	0.038	8	0.571	2	0.038	9	0.665	3	0.038	9
MAP2K1	8	0.711			2	0.681			2	0.681							20	0.585											2	0.681			2	0.681			2	0.681	1	0.409	2	0.681			2	0.681			2
MAP2K2	14	0.999	3	0.786	1	0.26	2	0.786	1	0.26	2	0.786	5	0.765	2	0.786	2	0.681	2	0.786									1	0.26	2	0.786	1	0.26	2	0.786	1	0.26			1	0.26	1	0.409	1	0.26	1	0.409	1
MC1R	7	0.825	18	0.783	5	0.765	17	0.795	4	0.602	13	0.994					1	0.26	17	0.795									5	0.765	17	0.795	4	0.602	13	0.994
MDM2			4	0.349			4	0.349			4	0.349																			4	0.349			4	0.349			2	0.76			2	0.76			2	0.76
MITF	17	0.678	6	0.616	9	0.695	6	0.616	9	0.695	6	0.616	9	0.695	6	0.616							1	0.318			1	0.318	9	0.695	6	0.616	9	0.695	6	0.616	5	0.53	4	0.598	5	0.53	4	0.598	5	0.53	4	0.598	5
NRAS	3	0.215			1	0.275			1	0.275							9	0.695											1	0.275			1	0.275			1	0.275			1	0.275			1	0.275			1
PDGFRB	42	0.093	25	0.354	25	0.549	25	0.354	21	0.486	23	0.259					1	0.275	25	0.354			2	0.771			2	0.771	25	0.549	23	0.35	21	0.486	21	0.254	7	0.517	4	0.909	7	0.517	4	0.909	7	0.517	6	0.957	7
PTEN	6	0.223	1	0.689	2	0.665	1	0.689	2	0.665	1	0.689					25	0.549	1	0.689	1	0.778			1	0.778			1	0.55	1	0.689	1	0.55	1	0.689									1	0.778			1
STK11	1	0.78	3	0.81	1	0.78	3	0.81	1	0.78	3	0.81					2	0.665	3	0.81									1	0.78	3	0.81	1	0.78	3	0.81
TERT	12	0.469	7	0.814			6	0.769			5	0.511					1	0.78	6	0.769											6	0.769			5	0.511			1	0.501			1	0.501			1	0.501
TP53	13	0.788	4	0.502	9	0.631	3	0.277	8	0.631	3	0.277	9	0.631	3	0.277					1	0.563			1	0.563			8	0.569	3	0.277	7	0.569	3	0.277	3	0.302	2	0.269	3	0.302	2	0.269	4	0.414	2	0.269	4
TRRAP	100	0.376	25	0.697	44	0.352	24	0.483	44	0.352	24	0.483					9	0.631	24	0.483	2	0.682	1	0.329	2	0.682	1	0.329	42	0.313	24	0.483	42	0.313	24	0.483	36	0.234	16	0.387	36	0.234	16	0.387	38	0.268	16	0.387	38
TYR	26	0.154	11	0.216	19	0.125	9	0.209	17	0.125	8	0.209	19	0.125	9	0.209	44	0.352	9	0.209	1	0.677			1	0.677			18	0.119	9	0.209	16	0.119	8	0.209	9	0.065	4	0.396	7	0.065	3	0.396	10	0.068	4	0.396	8
XRCC3	4	0.874	8	0.701	3	0.759	8	0.701			7	0.701	3	0.759	8	0.701													3	0.759	8	0.701	3	0.759	7	0.701			2	0.447			2	0.447			2	0.447
ZNF831	1	0.853	24	0.876	1	0.853	23	0.876	3	0.759	20	0.994					1	0.853	23	0.876									1	0.853	23	0.876			20	0.994
Gene set-based per gene SKAT analysis assessing the burden of rare variants in all candidate cutaneous malignant melanoma genes in Parkinson’s disease cases and controls in two large independent cohorts from the International Parkinson’s Disease Genomics Consortium.
KEY:
excl., excluding synonymous variants; incl., including synonymous variants; N, number of variants; LOF, loss of function; nsSNPs, nonsynonymous single nucleotide polymorphisms; Pskat, P-values generated from SKAT analyses, correcting for gender, coverage metrics and principal components (1-4).
* If germline variants have been described to be associated with melanoma then it is labelled ‘Germline’.
[truncated: 3 more columns]

## Sheet: Suppl. Table 4
Supplementary Table 4: Case-control comparison of variants within the selected genes in the Parkinson's disease NeuroX cohort.
Gene	Variant	Controls			Cases			OR	95% CI	Ploreg
		Carriers	Freq	Non-carriers	Carriers	Freq	Non-carriers
BAP1	p.S596G	10	0.0016488	6055	7	0.00101818	6868	0.59	0.22-1.55	0.284
	p.T423K	1	0.00016488	6064	0	0	6875		-
	p.Q261Q/splice	0	0	6065	1	0.000145455	6874		-
CDK4	p.S259L	2	0.000329761	6063	1	0.000145455	6874	0.43	0.03-4.74	0.489
	p.R209C	4	0.000659522	6061	10	0.00145476	6864	2.13	0.66-6.85	0.207
	p.N41S	2	0.000329761	6063	3	0.000436364	6872	1.31	0.21-7.95	0.772
CDKN2A	p.A148T	507	0.0737455	6368	419	0.0690849	5646	1.08	0.94-1.23	0.257
	p.D125H	4	0.000659522	6061	3	0.000436364	6872	0.74	0.16-3.34	0.696
	p.G63R	38	0.00626649	6026	34	0.00494689	6839	0.75	0.47-1.20	0.233
DCC	p.N176S	1	0.00016488	6064	2	0.000290909	6873	2.16	0.19-24.36	0.534
	p.R386Q	6	0.000989283	6059	7	0.00101803	6869	0.97	0.34-2.72	0.956
	p.K419R	50	0.00824402	6015	54	0.00785455	6821	0.92	0.62-1.35	0.669
	p.G470D	71	0.0118038	5944	67	0.00974545	6808	0.84	0.60-1.18	0.32
	p.R667H	11	0.00181369	6054	11	0.0016	6864	0.9	0.38-2.09	0.815
	p.N702S	45	0.00741962	6020	45	0.00654545	6830	0.93	0.61-1.39	0.715
	p.I759M	0	0	6064	1	0.000145455	6874		-
	p.V963I	0	0	6065	3	0.000436364	6872		-
	p.M1017V	3	0.000494641	6062	5	0.000727273	6870	1.4	0.33-5.89	0.644
	p.M1017T	2	0.000329761	6063	0	0	6875		-
	p.R1056H	1	0.00016488	6064	1	0.000145455	6874	0.84	0.05-13.6	0.906
	p.S1202I	1	0.00016488	6064	2	0.000290909	6873	2.3	0.21-25.69	0.5
	p.R1343C	1	0.00016488	6064	0	0	6875		-	0.897
	p.V50I	1	0.00016488	6064	0	0	6875		-	0.394
	p.N299S	0	0	6065	2	0.000290824	6875		-	0.111
	p.M1217I	1	0.00016488	6064	0	0	6875		-	0.825
	p.E1077E/splice	1	0.00016488	6064	1	0.000145455	6874	0.83	0.05-13.4	0.375
	p.A421A/splice	393	0.064798	5672	394	0.0573091	6481	0.88	0.75-1.01	0.077
	p.D819N/splice	4	0.000659522	6061	4	0.000581818	6871	0.85	0.21-3.43	0.077
	p.G1207G/splice	0	0	6065	2	0.000290909	6873		-
EPHA2	p.D942D/splice	1	0.00016488	6064	3	0.000436427	6871	2.56	0.26-24.91	0.49
	p.R876H	330	0.0544106	5735	360	0.0523636	6515	0.97	0.83-1.13	0.746
	p.G391R	182	0.0300082	5883	172	0.0250182	6703	0.82	0.66-1.02	0.076
	p.Q968H	41	0.0067601	6024	42	0.00610909	6833	0.91	0.59-1.41	0.118
	p.A959T	5	0.000823723	6065	2	0.000290909	6873	0.44	0.08-2.27	0.758
	p.R946K	6	0.000988957	6061	0	0	6874		-
	p.V891M/splice	2	0.000329761	6063	4	0.000581818	6871	1.4	0.25-7.64	0.942
	p.R890H/splice	8	0.00131904	6057	6	0.000872727	6869	0.7	0.24-2.04	0.538
	p.R860H	0	0	6043	2	0.00029129	6864		-
	p.V747I	7	0.00115416	6058	16	0.00232727	6859	2.05	0.83-5.03	0.587
	p.R721Q	9	0.00155253	5788	12	0.0018075	6627	1.15	0.47-2.74	0.264
	p.G662S	5	0.000824538	6059	6	0.000872854	6868	1.05	0.31-3.44	0.485
	p.R561K/splice	3	0.000494641	6062	6	0.000872727	6869	1.55	0.38-6.22	0.131
	p.V541M	1	0.00016488	6064	0	0	6875		-
	p.R428H	0	0	6065	1	0.000145455	6874		-
	p.R315Q	30	0.00494641	6035	31	0.00450909	6844	0.87	0.52-1.44	0.682
	p.S277L	74	0.0122012	5991	71	0.0103273	6804	0.83	0.59-1.15	0.913
	p.D232G	2	0.000329761	6063	1	0.000145751	6860	0.42	0.03-4.70	0.272
	p.G217S	4	0.000659522	6061	1	0.000145455	6874	0.18	0.02-1.65	0.912
	p.R175C	8	0.00131904	6057	11	0.0016	6864	2.21	0.48-3.02	0.841
	p.V165M	1	0.00016488	6064	1	0.000145455	6874	0.86	0.05-13.8	0.837
	p.T511M	1	0.00016488	6064	0	0	6875		-
ERBB4	p.P294P/splice	101	0.0166529	5964	94	0.0136727	6781	0.86	0.64-1.13	0.369
	p.R1096C	0	0	6065	2	0.000290909	6873		-
	p.K734K/splice	2	0.000329761	6063	0	0	6875		-
	p.H570R	1	0.00016488	6064	0	0	6875		-
	p.F543I	2	0.000329761	6063	2	0.000290909	6873	0.9	0.12-6.45	0.272
	p.N465K	2	0.000329761	6063	2	0.000290909	6873	0.82	0.11-5.84	0.349
	p.H374Q	33	0.00544106	6032	42	0.00610909	6833	1.05	0.66-1.66	0.746
	p.R168Q	0	0	6064	1	0.000145476	6873		-
	p.R1159S	1	0.00016488	6064	0	0	6875		-
	p.A158E	1	0.00016488	6064	0	0	6875		-
GRIN2A	p.A1276G	12	0.00197857	6053	18	0.00261856	6856	1.4	0.67-2.92	0.095
	p.N1076K	81	0.0133553	5984	79	0.0114909	6796	0.84	0.61-1.14	0.966
	p.T1064A	8	0.00131904	6057	14	0.00203636	6861	1.52	0.63-3.63	0.222
	p.V967L	95	0.0156636	5970	102	0.0148364	6773	0.95	0.71-1.26	0.436
	p.G951V	2	0.000329761	6063	9	0.00130909	6866	3.7	0.80-17.21	0.91
	p.A922V	3	0.000494641	6062	0	0	6875		-
	p.T888M	1	0.000164908	6063	1	0.000145476	6873	0.94	0.05-15.5	0.088
	p.E28A	0	0	5931	1	0.000145455	6874		-
	p.T141M	26	0.00428689	6039	21	0.00305499	6853	0.7	0.38-1.24	0.247
	p.V1444I	0	0	6064	1	0.000145476	6873		-
	p.N1436S	11	0.00181369	6054	9	0.00130909	6866	0.7	0.28-1.70	0.497
	p.A1395V	1	0.00016488	6064	1	0.000145455	6874	0.85	0.04-14.4	0.055
GRM3	p.A653T	4	0.000659522	6061	12	0.00174545	6863	2.71	0.86-8.49	0.847
	p.Q855H/splice	1	0.00016488	6064	0	0	6875		-
	p.G475D	155	0.0255565	5910	199	0.0289455	6676	1.13	0.91-1.40	0.264
KIT	p.V50L	2	0.000329761	6063	1	0.000145455	6874	0.43	0.03-4.82	0.438
	p.A178T	0	0	6065	1	0.000145455	6874		-
	p.T274M	13	0.00214345	6052	6	0.000872727	6869	0.39	0.14-1.01	0.902
	p.N293S	0	0	6064	2	0.000290909	6873		-
	p.M318V	8	0.00131904	6057	10	0.00145455	6865	1.1	0.42-2.79	0.442
	p.V374I	0	0	6065	1	0.000145455	6874		-
	p.V399I	13	0.00214345	6052	11	0.0016	6864	0.82	0.36-1.83	0.315
	p.N400S	6	0.000989283	6059	4	0.000581818	6871	0.6	0.16-2.15	0.052
	p.S451P	1	0.00016488	6064	1	0.000145455	6874	0.84	0.05-13.5	0.966
	p.V530I	14	0.00230833	6051	12	0.00174545	6863	0.74	0.33-1.60	0.948
	p.V532I	5	0.000824402	6060	3	0.000436364	6872	0.48	0.11-2.01	0.785
	p.G565V	7	0.00115435	6057	2	0.000290909	6873	0.21	0.04-1.01	0.511
	p.R888Q	1	0.00016488	6064	1	0.000145455	6874	0.94	0.05-15.1	0.573
	p.M541L	925	0.158635	4906	1043	0.157173	5593	0.98	0.89-1.08	0.74
	p.N787N/splice	0	0	6019	1	0.000146671	6817		-
MAP2K2	p.R388W	0	0	6065	1	0.000145455	6874		-
	p.P298L	1	0.00016488	6064	2	0.000290909	6873	1.4	0.12-15.4	0.989
MC1R	p.V38M	7	0.00115416	6058	11	0.0016	6864	1.32	0.50-3.41	0.491
	p.F45L	12	0.00197857	6053	13	0.00189091	6862	1.01	0.47-2.13	0.858
	p.D84E	96	0.0158285	5969	108	0.0157114	6766	1	0.75-1.32	0.634
	p.T95M	9	0.00148417	6055	12	0.00174545	6863	1.22	0.50-2.90	0.39
	p.I120T	5	0.000824402	6060	8	0.00116364	6867	1.49	0.48-4.58	0.79
	p.V122M	8	0.00131948	6055	10	0.0014556	6860	1.09	0.42-2.77	0.529
	p.R142H	100	0.0167364	5875	121	0.0178308	6665	1.07	0.81-1.39	0.955
	p.P256S	3	0.000494641	6062	2	0.000290909	6873	0.46	0.07-2.73	0.354
	p.K278E	6	0.000989283	6059	8	0.00116364	6867	1.16	0.39-3.36	0.017
	p.N281S	0	0	6065	1	0.000145455	6874		-
	p.G104S	3	0.000494641	6062	2	0.000290909	6873	0.56	0.09-3.38	0.931
	p.F196L	2	0.000329761	6063	2	0.000290909	6873	0.95	0.13-6.80	0.703
	p.N279K	4	0.000659522	6061	2	0.000290909	6873	0.45	0.08-2.45	0.298
	p.V92M	994	0.163891	5071	1023	0.148822	5851	0.89	0.80-0.98	0.018
	p.R151C	780	0.128607	5285	873	0.126982	6002	1	0.90-1.11	0.998
	p.R160W	756	0.12465	5309	866	0.125964	6009	1.01	0.90-1.11	0.9
	p.R163Q	207	0.0342659	5834	214	0.0312774	6628	0.93	0.82-1.05	0.276
MDM2	p.P15L	2	0.000329761	6063	1	0.000145455	6874	0.41	0.03-4.53	0.446
	p.L321F	5	0.000824402	6060	6	0.000872727	6869	0.97	0.29-3.19	0.927
	p.Q414L	0	0	6065	2	0.000290909	6873		-
	p.Q414H	1	0.00016488	6064	6	0.000872727	6869	5.15	0.62-42.93	0.671
MITF	p.Q25K	4	0.000659522	6061	5	0.000727273	6870	1.03	0.27-3.86	0.018
	p.T147M/splice	1	0.00016488	6064	0	0	6875		-
	p.S298P	1	0.00016488	6064	0	0	6875		-
	p.E318K	30	0.00494641	6035	28	0.00407273	6847	0.82	0.49-1.36	0.105
	p.V320A	1	0.00016488	6064	1	0.000145455	6874	1.14	0.07-18.3	0.702
	p.G355R	4	0.000659848	6058	3	0.000436427	6871	0.72	0.15-3.26	0.583
PDGFRB	p.P260L	0	0	6065	2	0.000290909	6873		-
	p.V84M	0	0	6065	1	0.000146929	6805		-
	p.V722F	3	0.000494968	6058	15	0.00218277	6857	4.49	1.29-15.57	0.871
	p.A1096V	49	0.00807914	6016	39	0.00567273	6836	0.7	0.45-1.07	0.208
	p.V1007I	1	0.00016488	6064	2	0.000290909	6873	1.6	0.14-17.6	0.921
	p.R991H	0	0	6065	1	0.000145455	6874		-
	p.G738S	3	0.000494641	6062	2	0.000290909	6873	0.6	0.10-3.64	0.916
	p.R507H	3	0.000494641	6062	4	0.000581818	6871	1.13	0.25-5.11	0.404
	p.T464M	2	0.000329761	6063	7	0.00101818	6868	2.75	0.57-13.30	0.758
	p.R459H	18	0.00296785	6047	21	0.00305499	6853	0.97	0.51-1.82	0.832
	p.S408C	7	0.00115416	6058	8	0.00116381	6866	0.95	0.34-2.63	0.353
	p.P345L	1	0.000165017	6059	0	0	6868		-
	p.V316M	56	0.00923331	6009	72	0.0104727	6803	1.16	0.81-1.64	0.313
	p.R256W	0	0	6065	1	0.000145455	6874		-
	p.R197K	0	0	6065	1	0.000145455	6874		-
	p.I194T	24	0.00395778	6040	26	0.00378182	6849	0.92	0.53-1.57	0.247
	p.T140M	1	0.00016488	6064	0	0	6875		-
	p.T88I	1	0.00016488	6064	0	0	6875		-
	p.P59L	2	0.000329761	6063	2	0.000290909	6873	0.81	0.11-5.78	0.487
	p.E15K	3	0.000494641	6062	1	0.000145455	6874	0.34	0.03-3.31	0.944
	p.A6V	4	0.000659522	6061	9	0.00130909	6866	1.84	0.56-6.01	0.693
	p.N821N/splice	1	0.00016488	6064	0	0	6875		-
	p.E485K	421	0.0691865	5664	438	0.0637091	6437	0.92	0.79-1.05	0.232
	p.P345S	126	0.0207749	5939	158	0.0229818	6717	1.11	0.87-1.40	0.408
	p.G14G/splice	2	0.000329761	6063	2	0.000290909	6873	1.07	0.14-7.77	0.895
PTEN	p.A79T	1	0.00016488	6064	2	0.000291036	6870	1.63	0.14-18.1	0.501
STK11	p.F354L	35	0.00577177	6029	37	0.00538338	6836	0.91	0.56-1.44	0.498
	p.S404F	16	0.00263896	6047	14	0.00203696	6859	0.82	0.41-1.63	0.694
	p.P281L	0	0	6061	1	0.000145476	6873		-
TERT	p.S992L	0	0	6065	1	0.000145455	6874		-
	p.R858Q	0	0	6065	1	0.000145455	6874		-
	p.V741M	1	0.00016488	6064	0	0	6875		-
	p.T726M	1	0.000165017	6059	1	0.000145476	6873	0.83	0.05-13.4	0.829
	p.H412Y	51	0.00841168	6012	67	0.00974971	6805	1.13	0.78-1.63	0.789
	p.E280K	1	0.00016488	6064	0	0	6875		-
	p.A279T	333	0.0549052	5732	388	0.0564446	6486	1.03	0.88-1.19	0.701
TP53	p.N103S	5	0.000824402	6060	3	0.000436364	6872	0.27	0.02-2.42	0.241
	p.R151C	4	0.000659522	6061	1	0.000145455	6874	0.47	0.11-1.97	0.301
	p.V31I	1	0.00016488	6064	0	0	6875		-
TRRAP	p.T123M	0	0	6065	1	0.000145455	6874		-
	p.V480M	1	0.00016488	6064	0	0	6875		-
	p.T489S	1	0.00016488	6064	0	0	6875		-
	p.V524M	4	0.00066346	6025	4	0.000587458	6805	0.83	0.20-3.32	0.161
	p.I576T	4	0.000665115	6010	3	0.000439818	6818	0.7	0.15-3.16	0.71
	p.M658V	1	0.00016488	6064	0	0	6875		-
	p.R696H	7	0.00115416	6058	7	0.00101818	6868	0.85	0.29-2.43	0.315
	p.M939V	1	0.00016488	6064	1	0.000145455	6874	0.83	0.05-13.5	0.248
	p.A1900V	2	0.000329761	6063	7	0.00101818	6868	3.09	0.64-15.03	0.325
	p.T2045M	4	0.000659522	6061	0	0	6875		-
	p.V2086M	1	0.00016488	6064	2	0.000290909	6873	1.58	0.14-17.6	0.884
	p.S2266N	1	0.00016488	6064	3	0.000436364	6872	3.2	0.33-30.84	0.736
	p.V2283I	8	0.00131904	6057	5	0.000727273	6870	0.51	0.16-1.58	0.844
	p.R2450H	0	0	6065	2	0.000290909	6873		-
	p.I2478V	1	0.00016488	6064	0	0	6875		-
	p.A2591V	1	0.00016488	6064	0	0	6875		-
	p.A2595G	0	0	6065	1	0.000145455	6874		-
	p.T2986N	0	0	6065	1	0.000145455	6874		-
	p.V3063I	1	0.000164935	6062	0	0	6875		-
	p.V3399I	1	0.00016488	6064	3	0.000436364	6872	3.13	0.32-30.14	0.997
	p.T3461M	4	0.000659522	6061	5	0.000727273	6870	1.1	0.29-4.20	0.89
	p.M3642L	0	0	6065	1	0.000145455	6874		-
	p.A3688T	6	0.000988794	6062	3	0.000436364	6872	0.76	0.15-3.77	0.609
	p.P3763S	3	0.000494641	6062	0	0	6875	0.93	0.46-1.85	0.062
TYR	p.P45L	2	0.000329761	6063	0	0	6875		-
	p.R77Q	2	0.000329761	6063	2	0.000290909	6873	1	0.13-7.10	0.536
	p.R217W	3	0.000494641	6062	3	0.000436364	6872	0.89	0.17-4.47	0.953
	p.R217Q	2	0.000329761	6063	4	0.000581818	6871	1.56	0.28-8.56	0.554
	p.V275F	1	0.00016488	6064	8	0.00116364	6867	7.25	0.90-58.27	0.53
	p.E281G	0	0	6065	1	0.000145455	6874		-
	p.A355V	0	0	6065	3	0.000436364	6872		-
	p.T373K	9	0.00148392	6056	7	0.00101818	6868	0.73	0.26-1.97	0.329
	p.S192Y	3821	0.630008	2244	4300	0.625455	2575	0.99	0.91-1.06	0.719
XRCC3	p.R243H	0	0	6065	1	0.000145455	6874		-
	p.V165I	2	0.00032987	6061	4	0.000581987	6869	1.68	0.30-9.24	0.685
	p.R150C	2	0.000329761	6063	4	0.000581818	6871	1.73	0.31-9.47	0.313
	p.V138I	3	0.000494641	6062	1	0.000145455	6874	0.32	0.03-3.13	0.945
	p.R58Q	1	0.00016488	6064	0	0	6875		-
	p.R58W	0	0	6065	2	0.000290909	6873		-
	p.T52M	2	0.000329761	6063	4	0.000581818	6871	1.7	0.30-9.40	0.846
	p.T241M	3839	0.63308	2225	4332	0.630109	2543	0.99	0.91-1.06	0.708
ZNF831	p.P111A	4	0.000659522	6061	2	0.000290909	6873	0.42	0.07-2.28	0.506
	p.S200F	47	0.00774938	6018	52	0.00756364	6823	0.99	0.66-1.46	0.744
	p.L442M	1	0.00016488	6064	1	0.000145455	6874	0.76	0.04-12.2	0.957
	p.A592V	4	0.000659522	6061	3	0.000436364	6872	0.68	0.15-3.06	0.791
	p.V622G	0	0	6064	1	0.000145476	6873		-
	p.K629R	5	0.000824402	6060	4	0.000581818	6871	0.63	0.16-2.39	0.311
	p.A841T	1	0.00016488	6064	1	0.000145455	6874	0.63	0.03-10.1	0.499
	p.G877V	10	0.0016488	6055	11	0.0016	6864	0.98	0.41-2.31	0.296
	p.P960Q	2	0.000329761	6063	3	0.000436364	6872	1.27	0.21-7.67	0.979
	p.R976W	1	0.000164962	6061	4	0.000581903	6870	3.13	0.34-28.42	0.977
	p.A977S	6	0.000992228	6041	2	0.00029163	6856	0.54	0.08-3.23	0.304
	p.A1001V	1	0.000165262	6050	3	0.000436872	6864	3.35	0.35-32.47	0.896
	p.P1055L	1	0.00016488	6064	0	0	6875		-
	p.R1160W	2	0.000350877	5698	0	0	6656		-
	p.N1222S	2	0.000329761	6063	2	0.000290909	6873	0.97	0.13-7.11	0.81
	p.R1310C	4	0.000659522	6061	4	0.000581818	6871	0.98	0.24-3.97	0.888
	p.R1316Q	2	0.000329761	6063	5	0.000727273	6870	2.39	0.45-12.53	0.474
	p.D1468H	1	0.000164447	6080	1	0.000145497	6872	0.83	0.05-13.5	0.634
	p.T1588M	5	0.000824402	6060	5	0.000726744	6875	0.86	0.24-3.00	0.606
	p.R1320H	1	0.00016488	6064	1	0.000145455	6874	1.22	0.07-20.1	0.935
	p.G845R	401	0.0661171	5664	476	0.0692364	6399	1.05	0.91-1.20	0.487
	p.A890V	2093	0.345095	3972	2353	0.342255	4522	0.99	0.91-1.05	0.689
	p.L1022F	2095	0.345425	3970	2352	0.342109	4523	0.98	0.91-1.05	0.645
The number of cases harboring dominant variants were compared against that observed in the controls in the Neurox data set.
KEY:
Carriers, Number of samples; CI, confidence interval; Freq, frequency; OR, odds ratio; Plogreg, P-values generated from logistic regression, correcting for gender, coverage metrics and principal components (1-4)

## Sheet: Suppl. Table 5
Supplementary Table 5: Case-control comparison of variants within the selected genes in the Parkinson's disease exome cohort.
Gene	Variant	Controls			Cases			OR	95% CI	Ploreg
		Carrier	Freq	Non-carrier	Carrier	Freq	Non-carrier
AKT3	p.E361G	0	0	472	1	0.000798085	1252
	p.T137I	1	0.00211416	472	0	0	1253
BAP1	p.E602D	0	0	473	1	0.000796813	1254
	p.S596G	0	0	473	6	0.00478088	1249
	p.S528P	1	0.00211416	472	0	0	1255
	p.P516L	0	0	473	1	0.000797448	1253
	p.H481R	1	0.00211416	472	0	0	1252
	p.V447I	0	0	473	1	0.000796813	1254
	p.E306K	0	0	467	1	0.000807754	1237
	p.G41S/splice	0	0	473	0	0	1255
BRAF	p.D677N	0	0	473	1	0.000796813	1254
	p.R362Q	1	0.00211416	472	0	0	1255
	p.R354Q	0	0	473	1	0.000796813	1254
	p.I326V	0	0	472	1	0.000796813	1254
CDK4	p.R288Q	1	0.00211416	472	0	0	1255
	p.S259L	1	0.00211416	472	0	0	1253
	p.P251R	1	0.00211416	472	0	0	1252
	p.R209C	1	0.00211416	472	0	0	1255
CDKN2A	p.G63R	3	0.00636943	468	8	0.00644122	1234	1.21	0.27-5.38	0.798
DCC	p.I546T	0	0	473	1	0.000796813	1254
	p.I576T	1	0.00211416	472	0	0	1254
	p.T592A	0	0	473	1	0.000796813	1254
	p.N635S	0	0	473	1	0.000796813	1254
	p.T665M	0	0	473	1	0.000796813	1254
	p.R667H	1	0.00211864	471	3	0.00239044	1252	1.23	0.11-13.72	0.867
	p.N702S	3	0.00634249	470	5	0.00398406	1250	0.57	0.10-3.14	0.521
	p.G703D	0	0	473	1	0.000796813	1254
	p.V850I	0	0	471	1	0.000801925	1246
	p.L951F	1	0.00211864	471	2	0.00159363	1253	0.61	0.05-7.14	0.692
	p.F983Y	1	0.00213675	467	0	0	1250
	p.R1025L	0	0	471	1	0.000799361	1250
	p.R1056H	1	0.00211416	472	0	0	1254
	p.T1105I	2	0.00422833	471	0	0	1255
	p.S1137C	0	0	472	1	0.000798085	1252
	p.P1150A	1	0.00211416	472	0	0	1255
	p.H1157R	0	0	473	1	0.000796813	1254
	p.P1168S	0	0	473	1	0.000796813	1254
	p.M1217V	0	0	473	1	0.000796813	1254
	p.R1227C	1	0.0021097	473	1	0.000797448	1253
	p.A1250T	0	0	473	2	0.0015949	1252
	p.Q1299X	0	0	473	1	0.000796813	1254
	p.S1321A	0	0	473	1	0.000796813	1254
	p.A421A/splice	27	0.0572034	445	57	0.0457097	1190	0.87	0.53-1.44	0.594
	p.Q574Q/splice	0	0	473	1	0.000796813	1254
	p.D620D/splice	0	0	471	2	0.00159872	1249
	p.D819N/splice	2	0.00424628	469	2	0.00159872	1249	0.45	0.05-3.98	0.471
	p.E1077E/splice	0	0	472	1	0.000798085	1252
	p.G1207G/splice	0	0	473	1	0.000796813	1254
	p.G1371fs	0	0	472	1	0.000798085	1252
	p.F23L	473	1	0	1254	0.999203	1	1.32	0.69-2.53	0.399
	p.V50I	1	0.00212314	470	0	0	1236
	p.G78D	0	0	473	1	0.000796813	1254
	p.R201G	284	0.604255	186	736	0.589271	513	1.13	0.96-1.34	0.143
	p.N248S	0	0	473	1	0.000796813	1254
	p.R275Q	1	0.00211416	472	1	0.000796813	1254	0.15	0.01-15.56	0.421
	p.S293N	0	0	472	1	0.000797448	1253
	p.T309A	0	0	472	1	0.000798722	1251
	p.S322C	1	0.00211416	472	0	0	1254
	p.K419R	7	0.0147992	466	13	0.0103668	1241	0.85	0.30-2.40	0.759
	p.D434G	1	0.00211864	471	0	0	1255
	p.G470D	6	0.012685	467	17	0.0136	1233	1.05	0.39-2.85	0.921
EPHA2	p.Q968H	4	0.00845666	469	10	0.00796813	1245	0.93	0.28-3.14	0.911
	p.R876H	28	0.0591966	445	56	0.0446571	1198	0.81	0.48-1.35	0.422
	p.R792W	0	0	473	1	0.000798722	1251
	p.I781V	0	0	473	1	0.000799361	1250
	p.V747I	1	0.00211416	472	3	0.00239234	1251	0.98	0.09-10.78	0.988
	p.R721Q	1	0.00212314	470	5	0.004	1245	1.96	0.22-17.26	0.543
	p.G662S	1	0.00211416	472	2	0.00159363	1253	0.86	0.05-12.27	0.917
	p.T634I	0	0	473	1	0.000796813	1254
	p.V574I	0	0	473	2	0.00159363	1253
	p.P571L	0	0	472	1	0.000822368	1215
	p.G391R	21	0.0443975	452	49	0.039548	1190	0.82	0.48-1.40	0.477
	p.S386L	0	0	473	1	0.000819001	1220
	p.R384H	0	0	473	1	0.000825083	1211
	p.R315Q	5	0.0105708	468	10	0.00803213	1235	0.5	0.16-1.55	0.227
	p.S277L	9	0.0190275	464	14	0.0112	1236	0.37	0.14-0.96	0.04
	p.V255M	0	0	473	1	0.000819672	1219
	p.V194I	0	0	473	1	0.000831947	1201
	p.R175C	1	0.00211864	471	1	0.000831947	1201	0.46	0.03-8.40	0.604
	p.F156L	0	0	473	1	0.000796813	1254
	p.R137H	0	0	473	1	0.000796813	1254
	p.L41V	0	0	473	1	0.000796813	1254
	p.R561K/splice	0	0	471	1	0.000798722	1251
ERBB4	p.L1206M	0	0	473	1	0.000796813	1254
	p.A1197S	0	0	472	1	0.000796813	1254
	p.R1096C	0	0	472	1	0.000798085	1252
	p.Y1035S	0	0	473	1	0.000796813	1254
	p.M951I	1	0.00215054	464	1	0.000812348	1230	0.11	0.01-2.20	0.15
	p.Y733C	1	0.00211416	472	0	0	1255
	p.H570R	0	0	472	1	0.000797448	1253
	p.F543I	1	0.00211416	472	0	0	1255
	p.R524C	1	0.00211416	472	0	0	1251
	p.I481V	1	0.00211416	472	0	0	1254
	p.H374Q	2	0.00429185	464	7	0.00561798	1239	1.14	0.21-6.30	0.883
	p.N278H	0	0	473	1	0.000796813	1254
	p.V226I	1	0.00211416	472	0	0	1255
	p.R106C	0	0	472	1	0.000802568	1245
	p.N71K	1	0.00211416	472	1	0.000796813	1254	0.19	0.01-3.52	0.262
	p.R50H	0	0	473	1	0.000796813	1254
	p.P294P/splice	4	0.00849257	467	15	0.0119522	1240	1.4	0.43-4.54	0.58
GNA11	p.A86T	1	0.0021322	468	0	0	1253
	p.A331V	0	0	431	1	0.0008	1249
GRIN2A	p.N1436S	0	0	473	4	0.00318979	1250
	p.N1274S	0	0	473	1	0.000805802	1240
	p.H1369Y	0	0	472	1	0.000819672	1219
	p.A1276G	0	0	473	2	0.00159363	1253
	p.Y1246C	0	0	473	1	0.000796813	1254
	p.R1208W	0	0	472	1	0.000805802	1240
	p.S1201G	0	0	473	1	0.000801925	1246
	p.R1169W	0	0	473	1	0.000796813	1254
	p.R1159H	0	0	473	1	0.000796813	1254
	p.N1157I	0	0	473	1	0.000796813	1254
	p.E1156D	0	0	473	1	0.000797448	1253
	p.Q1134K	0	0	472	1	0.000801282	1247
	p.D1121E	0	0	472	1	0.000799361	1250
	p.N1076K	6	0.012685	467	19	0.0151515	1235	1.07	0.39-2.98	0.895
	p.T1064R	0	0	473	1	0.000801282	1247
	p.T1064A	2	0.00422833	471	3	0.0024	1247	0.48	0.08-3.05	0.437
	p.T1043N	1	0.00211416	472	0	0	1254
	p.R1042S	0	0	473	1	0.000796813	1254
	p.V967L	7	0.0147992	466	25	0.0199362	1229	1	0.40-2.50	0.992
	p.G951V	0	0	473	1	0.000797448	1253
	p.R927G	1	0.00211416	472	0	0	1255
	p.I876N	0	0	471	1	0.000798722	1251
	p.Y478C	0	0	473	1	0.000796813	1254
	p.G449W	1	0.00211864	471	0	0	1248
	p.T428M	0	0	473	1	0.000797448	1253
	p.S384I	0	0	472	1	0.000796813	1254
	p.E328Q	0	0	471	1	0.000815661	1225
	p.K317Q	0	0	473	1	0.000798722	1251
	p.I277V	1	0.00211416	472	0	0	1255
	p.S274L	0	0	473	1	0.000796813	1254
	p.F183I	0	0	472	1	0.000815661	1225
	p.L89H	1	0.00212766	469	0	0	1224
GRM3	p.I47V	0	0	471	1	0.000796813	1254
	p.R64Q	0	0	472	1	0.000796813	1254
	p.R335C	0	0	473	1	0.000797448	1253
	p.F359L	1	0.00211416	472	0	0	1255
	p.G475D	9	0.0190275	464	45	0.0358566	1210	1.71	0.79-3.69	0.171
	p.R501W	1	0.00211416	472	0	0	1255
	p.R645X	0	0	473	1	0.000796813	1254
	p.S854C	0	0	469	3	0.00242326	1235
HRAS	p.I142V	0	0	473	1	0.000798722	1251
	p.L133H	0	0	473	1	0.000796813	1254
KIT	p.G51D	0	0	473	1	0.000796813	1254
	p.T74M	0	0	473	1	0.000796813	1254
	p.H101Y	1	0.00211416	472	0	0	1247
	p.P155S	0	0	473	1	0.000798085	1252
	p.P155L	1	0.00211416	472	0	0	1253
	p.T274M	1	0.00212314	470	2	0.00160128	1247	0.43	0.04-4.92	0.498
	p.R281K	1	0.00211864	471	0	0	1249
	p.N293S	0	0	468	1	0.000808407	1236
	p.M318V	1	0.00212766	469	1	0.000802568	1245	0.16	0.01-2.60	0.196
	p.V399I	2	0.00422833	471	2	0.00159363	1253	0.36	0.04-3.12	0.355
	p.V530I	1	0.00211416	472	5	0.00398406	1250	1.68	0.19-15.13	0.641
	p.M541L	103	0.217759	370	230	0.183413	1024	0.91	0.71-1.18	0.5
	p.R683K	0	0	473	1	0.000796813	1254
	p.R686C	0	0	472	1	0.000797448	1253
	p.C691S	1	0.00211416	472	0	0	1252
	p.P733L	0	0	473	1	0.000796813	1254
	p.D876N	0	0	473	1	0.000796813	1254
	p.R888Q	0	0	473	1	0.000796813	1254
	p.D975N	1	0.00211416	472	0	0	1255
	p.N828N/splice	0	0	469	1	0.000802568	1245
MAP2K1	p.R108L	0	0	473	1	0.000796813	1254
	p.V198L	0	0	473	1	0.000796813	1254
MAP2K2	p.S127L	0	0	473	1	0.000796813	1254
MC1R	p.K278E	0	0	473	1	0.000838223	1192
	p.N279D	0	0	473	1	0.000838223	1192
	p.N279K	1	0.00211416	472	0	0	1193
	p.D294H	17	0.0359408	456	38	0.0317992	1157	0.89	0.47-0.70	0.73
	p.R306H	0	0	473	2	0.00167645	1191
MITF	p.G67R	0	0	473	1	0.000796813	1254
	p.S73R	1	0.00211416	472	1	0.000805153	1241
	p.R97M	0	0	473	1	0.000796813	1254
	p.G104C	0	0	473	1	0.000796813	1254
	p.M116I	1	0.00211864	471	0	0	1254
	p.S298P	0	0	473	1	0.000796813	1254
	p.E318K	3	0.00634249	470	4	0.00318725	1251	0.8	0.15-4.18	0.787
	p.V320A	0	0	473	1	0.000796813	1254
	p.P367S	0	0	473	1	0.000798085	1252
NRAS	p.V109L	0	0	473	1	0.000796813	1254
PDGFRB	p.V1012M	0	0	473	1	0.000796813	1254
	p.R987Q	0	0	472	1	0.000798722	1251
	p.R919Q	1	0.00211416	472	0	0	1255
	p.D776N	1	0.00211416	472	1	0.0008	1249	0.23	0.01-5.98	0.377
	p.V722I	0	0	472	1	0.000802568	1245
	p.R695C	1	0.00211416	472	0	0	1255
	p.V664L	0	0	472	1	0.000797448	1253
	p.R502Q	1	0.00211416	472	7	0.00558214	1247	2.66	0.30-23.99	0.383
	p.R502W	2	0.00422833	471	2	0.00159744	1250	0.21	0.02-1.88	0.164
	p.E485K	23	0.0486258	450	77	0.0614035	1177	1.09	0.65-1.82	0.746
	p.T464M	1	0.00211416	472	1	0.000796813	1254	0.1	0.01-47.42	0.465
	p.R459H	3	0.00634249	470	2	0.00159617	1251	0.28	0.06-1.26	0.097
	p.R418Q	0	0	472	1	0.000796813	1254
	p.F351Y	0	0	473	1	0.000797448	1253
	p.P345S	13	0.0274841	460	42	0.0335196	1211	1.53	0.76-3.07	0.236
	p.R317Q	0	0	472	1	0.000802568	1245
	p.V316M	5	0.0106157	466	14	0.0112721	1228	1.4	0.47-4.23	0.547
	p.T290I	0	0	473	1	0.000796813	1254
	p.V216I	0	0	473	1	0.000796813	1254
	p.I194T	2	0.00422833	471	5	0.00402253	1238	1.42	0.23-8.75	0.705
	p.G181A	0	0	473	1	0.000799361	1250
	p.R150Q	1	0.00211416	472	0	0	1227
	p.E112K	0	0	471	1	0.000813008	1229
	p.I29F	1	0.00211864	471	3	0.00241935	1237	1.39	0.11-18.49	0.801
	p.A6V	0	0	473	3	0.00239044	1252
PTEN	p.N117S	0	0	473	1	0.000796813	1254
	p.317_318del	0	0	467	1	0.000805802	1240
STK11	p.R147S	0	0	467	1	0.000816327	1224
TP53	p.G228A	0	0	472	1	0.000796813	1254
	p.Q185K	0	0	473	1	0.000796813	1254
	p.R151C	0	0	473	1	0.000796813	1254
	p.R135Q	0	0	473	1	0.000796813	1254
	p.N103S	1	0.00211416	472	0	0	1255
	p.R71H	1	0.00211864	471	0	0	1238
	p.G69S	0	0	472	1	0.000804505	1242
	p.P33R	439	0.928118	34	1146	0.926435	91	0.92	0.77-1.11	0.39
	p.A175T/splice	0	0	473	1	0.000796813	1254
TRRAP	p.V93I	0	0	471	1	0.000796813	1254
	p.H152N	1	0.00212314	470	0	0	1249
	p.V178M	0	0	473	1	0.000796813	1254
	p.A259V	0	0	473	1	0.000796813	1254
	p.M309L	0	0	473	1	0.000796813	1254
	p.R447Q	0	0	473	1	0.000798085	1252
	p.A483V	0	0	452	1	0.000816327	1224
	p.I576T	0	0	473	2	0.0015949	1252
	p.I615T	0	0	473	1	0.000796813	1254
	p.R696H	0	0	473	4	0.00318725	1251
	p.T925A	0	0	471	1	0.0008	1249
	p.M939V	1	0.00217391	459	0	0	1227
	p.E1130K	0	0	472	1	0.000797448	1253
	p.N1200S	1	0.00211864	471	1	0.000798085	1252	5.29	0.02-1620.73	0.569
	p.V1363L	1	0.00211416	472	0	0	1255
	p.A1388T	1	0.00211416	472	0	0	1255
	p.N1460S	0	0	472	1	0.000798722	1251
	p.R1651H	0	0	473	1	0.000796813	1254
	p.I1693T	0	0	473	1	0.000797448	1253
	p.R1732S	1	0.00211416	472	0	0	1255
	p.I1932T	0	0	473	1	0.000797448	1253
	p.V2034M	1	0.00211416	472	0	0	1255
	p.P2061S	0	0	473	1	0.000798085	1252
	p.R2106C	0	0	473	1	0.000797448	1253
	p.R2107W	0	0	473	1	0.000797448	1253
	p.A2115V	1	0.00211416	472	0	0	1255
	p.K2123Q	0	0	473	1	0.000796813	1254
	p.P2174L	0	0	473	2	0.00159363	1253
	p.A2181T	0	0	473	1	0.000796813	1254
	p.V2194I	0	0	472	1	0.000796813	1254
	p.S2216F	0	0	473	1	0.000796813	1254
	p.E2394A	0	0	469	1	0.000805153	1241
	p.R2451H	0	0	473	1	0.000796813	1254
	p.A2519T	0	0	473	1	0.000804505	1242
	p.M2742L	0	0	473	2	0.00159363	1253
	p.I2795V	0	0	473	1	0.000796813	1254
	p.R3553H	0	0	473	1	0.000798722	1251	0.18	0.01-4.62	0.3
	p.T3634M	1	0.00211416	472	0	0	1254
	p.I3669L	0	0	473	1	0.000796813	1254
	p.A3688T	1	0.00211416	472	0	0	1255
	p.D3747E	0	0	472	1	0.000796813	1254
	p.G3768R	1	0.00211416	472	0	0	1255
	p.N51S/splice	0	0	468	1	0.000798722	1251
	p.T123M/splice	0	0	471	1	0.000808407	1236
TYR	p.L9Q	1	0.00211416	472	0	0	1255
	p.P38T	0	0	473	1	0.000797448	1253
	p.P45L	0	0	473	1	0.000796813	1254
	p.R77W	1	0.00211416	472	0	0	1255
	p.P81L	0	0	473	1	0.000797448	1253
	p.S192Y	292	0.617336	181	773	0.615936	482	1.06	0.90-1.25	0.499
	p.R217W	0	0	473	2	0.00159617	1251
	p.R217Q	0	0	473	1	0.000797448	1253
	p.V275F	0	0	469	1	0.000819672	1219
	p.R278Q	0	0	471	1	0.00081367	1228
	p.N371D	0	0	473	1	0.000797448	1253
	p.T373K	2	0.00422833	471	4	0.00318979	1250	0.72	0.13-4.13	0.711
	p.R402Q	233	0.494692	238	604	0.481275	651	0.96	0.80-1.15	0.643
	p.R405C	0	0	472	1	0.000796813	1254
	p.P406L	6	0.0127119	466	6	0.00478088	1249	0.36	0.11-1.15	0.085
	p.G446S	1	0.0021645	461	0	0	1240
	p.T489fs	0	0	473	1	0.000796813	1254
	p.K503N	0	0	472	4	0.00326264	1222
	p.Q512E	0	0	472	1	0.000819001	1220
XRCC3	p.V184M	1	0.00211864	471	0	0	1247
	p.V165I	0	0	471	1	0.000801282	1247
	p.T52M	1	0.00211416	472	1	0.000796813	1254	0.36	0.02-6.24	0.482
ZNF831	p.S1513P	367	0.775899	106	944	0.780811	265	1	0.85-1.17	0.978
The number of cases harboring dominant variants were compared against that observed in the controls in the exome data set.
KEY:
Carriers, Number of samples; CI, confidence interval; Freq, frequency; OR, odds ratio; Plogreg, P-values generated from logistic regression, correcting for gender, coverage metrics and principal components (1-4)

## Sheet: Suppl. Table 6
Supplementary Table 6: Meta-analysis of variants within the selected genes that were observed in both the Parkinson's disease NeuroX and exome cohorts.
Gene	Variant	Exome				NeuroX				Pmeta	OR	95% CI	Phet	I2 (%)
		Control		Case		Control		Case
		Carrier	Non-carrier	Carrier	Non-carrier	Carrier	Non-carrier	Carrier	Non-carrier
BAP1	p.S596G	0	473	6	1249	10	6055	7	6868	0.56	0.762	0.30-1.90	0.18	44.4
CDK4	p.R209C	1	472	0	1255	4	6061	10	6864	0.409	1.583	0.53-4.71	0.099	63.3
	p.S259L	1	472	0	1253	2	6063	1	6874	0.195	0.281	0.04-1.91	0.539	0
CDKN2A	p.G63R	3	468	8	1234	38	6026	34	6839	0.346	0.81	0.52-1.25	0.729	0
DCC	p.G1207G	0	473	1	1254	0	6065	2	6873	0.455	2.317	0.25-20.9	0.546	0
	p.M1017V	0	471	0	1254	3	6062	5	6870	0.598	1.471	0.35-6.15
	p.E1077E	0	472	1	1252	1	6064	1	6874	0.986	0.982	0.12-7.98	0.908	0
	p.K419R	7	466	13	1241	50	6015	54	6821	0.601	0.909	0.63-1.29	0.542	0
	p.R667H	1	471	3	1252	11	6054	11	6864	0.81	0.908	0.41-1.99	0.841	0
	p.A421A	27	445	57	1190	393	5672	394	6481	0.047	0.869	0.75-0.99	0.674	0
	p.N702S	3	470	5	1250	45	6020	45	6830	0.453	0.859	0.57-1.27	0.655	0
	p.G470D	6	467	17	1233	71	5944	67	6808	0.31	0.849	0.61-1.16	0.603	0
	p.D819N	2	469	2	1249	4	6061	4	6871	0.478	0.664	0.21-2.06	0.908	0
	p.R1056H	1	472	0	1254	1	6064	1	6874	0.369	0.383	0.04-3.11	0.367	0
	p.V50I	1	470	0	1236	1	6064	0	6875	0.155	0.193	0.02-1.85	0.716	0
EPHA2	p.V747I	1	472	3	1251	7	6058	16	6859	0.139	1.869	0.81-4.27	0.641	0
	p.R561K	0	471	1	1251	3	6062	6	6869	0.443	1.645	0.46-5.87	0.802	0
	p.R721Q	1	470	5	1245	9	5788	12	6627	0.592	1.246	0.55-2.77	0.683	0
	p.R175C	1	471	1	1201	8	6057	11	6864	0.85	1.087	0.45-2.58	0.448	0
	p.G662S	1	472	2	1253	5	6059	6	6868	0.986	0.99	0.34-2.87	0.804	0
	p.R876H	28	445	56	1198	330	5735	360	6515	0.378	0.937	0.80-1.08	0.306	4.7
	p.Q968H	4	469	10	1245	41	6024	42	6833	0.639	0.908	0.60-1.36	0.947	0
	p.R315Q	5	468	10	1235	30	6035	31	6844	0.588	0.882	0.55-1.39	0.762	0
	p.G391R	21	452	49	1190	182	5883	172	6703	0.075	0.837	0.68-1.01	0.818	0
	p.S277L	9	464	14	1236	74	5991	71	6804	0.164	0.805	0.59-1.09	0.424	0
ERBB4	p.R1096C	0	472	1	1252	0	6065	2	6873	0.455	2.317	0.25-20.9	0.546	0
	p.H374Q	2	464	7	1239	33	6032	42	6833	0.566	1.137	0.73-1.76	0.854	0
	p.P294P	4	467	15	1240	101	5964	94	6781	0.233	0.846	0.64-1.11	0.35	0
	p.H570R	0	472	1	1253	1	6064	0	6875	0.633	0.576	0.06-5.54	0.56	0
	p.F543I	1	472	0	1255	2	6063	2	6873	0.441	0.518	0.09-2.75	0.309	3.5
GRIN2A	p.G951V	0	473	1	1253	2	6063	9	6866	0.104	3.145	0.78-12.5	0.489	0
	p.A1276G	0	473	2	1253	12	6053	18	6856	0.408	1.35	0.66-2.74	0.824	0
	p.T1064A	2	471	3	1247	8	6057	14	6861	0.541	1.276	0.58-2.79	0.324	0
	p.V967L	7	466	25	1229	95	5970	102	6773	0.888	0.981	0.75-1.28	0.43	0
	p.N1076K	6	467	19	1235	81	5984	79	6796	0.433	0.888	0.66-1.19	0.504	0
	p.N1436S	0	473	4	1250	11	6054	9	6866	0.647	0.821	0.35-1.91	0.319	0
GRM3	p.G475D	9	464	45	1210	155	5910	199	6676	0.103	1.185	0.96-1.45	0.174	45.8
KIT	p.N293S	0	468	1	1236	0	6064	2	6873	0.454	2.321	0.25-21.0	0.547	0
	p.M318V	1	469	1	1245	8	6057	10	6865	0.981	0.989	0.41-2.39	0.472	0
	p.R888Q	0	473	1	1254	1	6064	1	6874	0.986	0.982	0.12-7.98	0.908	0
	p.M541L	103	370	230	1024	925	4906	1043	5593	0.442	0.965	0.88-1.05	0.152	51.4
	p.V530I	1	472	5	1250	14	6051	12	6863	0.636	0.839	0.40-1.73	0.432	0
	p.V399I	2	471	2	1253	13	6052	11	6864	0.302	0.676	0.32-1.42	0.526	0
	p.T274M	1	470	2	1247	13	6052	6	6869	0.076	0.443	0.18-1.08	0.641	0
MC1R	p.K278E	0	473	1	1192	6	6059	8	6867	0.75	1.178	0.43-3.22	0.994	0
	p.N279K	1	472	0	1193	4	6061	2	6873	0.157	0.338	0.07-1.51	0.514	0
MITF	p.V320A	0	473	1	1254	1	6064	1	6874	0.986	0.982	0.12-7.98	0.908	0
	p.E318K	3	470	4	1251	30	6035	28	6847	0.32	0.781	0.47-1.27	0.54	0
	p.S298P	0	473	1	1254	1	6064	0	6875	0.634	0.577	0.06-5.54	0.559	0
PDGFRB	p.A6V	0	473	3	1252	4	6061	9	6866	0.194	2.065	0.69-6.17	0.86	0
	p.T464M	1	472	1	1254	2	6063	7	6868	0.377	1.852	0.47-7.27	0.196	40.3
	p.V316M	5	466	14	1228	56	6009	72	6803	0.478	1.128	0.80-1.57	0.904	0
	p.P345S	13	460	42	1211	126	5939	158	6717	0.306	1.123	0.9-1.40	0.768	0
	p.I194T	2	471	5	1238	24	6040	26	6849	0.864	0.955	0.56-1.61	0.996	0
	p.E485K	23	450	77	1177	421	5664	438	6437	0.358	0.939	0.82-1.07	0.187	42.6
	p.R459H	3	470	2	1251	18	6047	21	6853	0.676	0.881	0.48-1.59	0.145	53
TP53	p.N103S	1	472	0	1255	5	6060	3	6872	0.189	0.416	0.11-1.53	0.421	0
	p.R151C	0	473	1	1254	4	6061	1	6874	0.283	0.372	0.06-2.26	0.408	0
TRRAP	p.T123M	0	471	1	1236	0	6065	1	6874	0.631	1.74	0.18-16.7	0.716	0
	p.R696H	0	473	4	1251	7	6058	7	6868	0.955	1.029	0.38-2.76	0.394	0
	p.I576T	0	473	2	1252	4	6010	3	6818	0.761	0.812	0.21-3.11	0.543	0
	p.M939V	1	459	0	1227	1	6064	1	6874	0.368	0.382	0.04-3.10	0.365	0
	p.A3688T	1	472	0	1255	6	6062	3	6872	0.117	0.362	0.10-1.29	0.48	0
TYR	p.V275F	0	469	1	1219	1	6064	8	6867	0.111	4.129	0.72-23.62	0.353	0
	p.R217Q	0	473	1	1253	2	6063	4	6871	0.538	1.601	0.35-7.17	0.811	0
	p.R217W	0	473	2	1251	3	6062	3	6872	0.955	1.041	0.25-4.29	0.663	0
	p.S192Y	292	181	773	482	3821	2244	4300	2575	0.6	0.982	0.91-1.05	0.908	0
	p.T373K	2	471	4	1250	9	6056	7	6868	0.418	0.702	0.29-1.65	0.925	0
	p.P45L	0	473	1	1254	2	6063	0	6875	0.447	0.425	0.04-3.85	0.409	0
XRCC3	p.V165I	0	471	1	1247	2	6061	4	6869	0.538	1.602	0.35-7.17	0.811	0
	p.T52M	1	472	1	1254	2	6063	4	6871	0.842	1.158	0.27-4.92	0.352	0
Meta-analysis of observed number of carriers in the NeuroX and exome case-control cohorts.
KEY:
Carriers, Number of samples; CI, confidence interval; I2, percentage heterogeneity; OR, odds ratio; Phet, P-value from test for heterogeneity; Pmeta, P-value from meta-analysis.

## Sheet: Suppl. Table 7
Supplementary Table 7: Observed genotype count and minor allele frequency for the TYR p.V275F variant
	Genotype count*		Minor allele frequency
	Cases	Controls	Cases	Controls
PD Combined	0 : 10 : 8,727	0 : 13 : 67,037	0.000572	9.7e-05
Exome-IPDGC	0 : 1 : 1,219	0 : 0 : 469	0.00041	0
NeuroX-IPDGC	0 : 8 : 6,867	0 : 1 : 6,064	0.000582	8.2e-05
Exome-UCL	0 : 1 : 641	0 : 12 : 60,505**	0.000778	9.9e-05
CMM Exomes	0 : 2 : 1,296	0 : 1 : 684	0.00077	0.00073
KEY:
*Genotype counts are shown for VV, VF and FF respectively; **Data taken from ExAc data (http://exac.broadinstitute.org), which constitute data derived from samples from various studies which may include affected individuals;
CMM, cutaneous malignant melanoma; F, Phenylalanine; IPDGC, International Parkinson’s Disease Genomics Consortium; p., protein; PD, Parkinson’s disease; TYR, Tyrosinase; UCL, University College London; V, Valine.

## Sheet: Suppl. Table 8
Supplementary Table 8: Carriers of recessive biallelic rare, damaging ERBB4 variants observed in Parkinson's disease cases
Sample	Variant	Genotype
868	p.P294P/splice	BB
5987	p.P294P/splice	AB
	p.R1096C	AB
8657	p.P294P/splice	BB
9076	p.P294P/splice	BB
KEY:
A, reference allele; B, observed allele; p., protein.
